# Supplementary material for: Posture similarity index: a method to compare hand postures in synergy space
Source: PeerJ. 2018 Dec 10;6:e6078. doi: 10.7717/peerj.6078 (PMC6292379; doi:10.7717/peerj.6078)
Supplement: Supplemental Information 1 [file peerj-06-6078-s001.zip]

Archive with 2 entries (2 files):
- Code/BW_Filter.m
- Code/JAngle_Cal.m
